# Supplementary material for: First insights into the diversity of gill monogeneans of ‘Gnathochromis’ and Limnochromis (Teleostei, Cichlidae) in Burundi: do the parasites mirror host ecology and phylogenetic history?
Source: PeerJ. 2016 Jan 25;4:e1629. doi: 10.7717/peerj.1629 (PMC4741085; doi:10.7717/peerj.1629)
Supplement: Supplemental Information 1 [file peerj-04-1629-s001.xlsx]

## Sheet: List1
	VA total length	VA length to notch	VA inner root length	VA outer root length	VA point length	VB branch length	VB branch maximum width	DB maximum straight width	DB thickness at midlength	DB distance between auricles	DB auricle length	HI	HV	HII	HIII	HIV	HVI	HVII	copulatoru tube length	AP length	heel length	DA total length	DA length to notch	DA inner root length	DA outer root length	DA pint length
GnPf1-Burundi-Mukumura-1	30.5	26.6	9.3		8	39.8	6		5.7	14.3	16.7	11.5	10.9	17.6	20.1	21.1	21	20.6	59.3	61.5	6	30.4	21.3	11.1	5.4	7.7
GnPf1-Burundi-Mukumura-2							6												67.8	58.4	6.1
GnPf1-Burundi-Mukumura-3	29.3	25.2	6.4	4.9	8.1	38.6	6.6		8.1	15.3	16.7	11.6		17.6	19.4	20.6	20.7	19.3	67.7	68.4	7.4	30.3	21.4	10.7	5	8.7
GnPf1-Burundi-Mukumura-4	30.8	24.8	8.3		8.5	34.9	6	40.5	7.8	15	12.7	13.2	10.8	19.3	20.4	20			71.9	67	5.4	30	21	10.7	5.5	6.7
GnPf1-Burundi-Mukumura-5	32.7	26.4	10.5	6.1	10.2	46.3	7.7	45.7	7.6	18.9	14.8	12.6	9.5	19.3	22.4	25	22.2		76	66.4	10.6	31.8	22.2	13.4	7.2
GnPf1-Burundi-Mukumura-6	28.2	23.3	8.8	5	9.8	34.8	7.2	38.2	8.3	14.4	16.2	12.6		19.9	22.1	24.9	21.6		74.6	62.5	11.7	29.4	19.8	9.8	6.2
GnPf1-Burundi-Mukumura-9	29.3	23.7	8.2	5.8	7.2	39.7	7.2	35	7.2	13.9	15	12.5	10.2	14.8	21	23.6	19.6		69.8	66.9	8.5	29.6	21.3	9.4	5.2
GnPf1-Burundi-Mukumura-10	30.2	26.6	8.2	5.7	7.9	36.2	6.5	36.8	9.1	16.7	11.6	12.3		16.3	20.1	23.6	23.1		64.6	71.6	7.8	29.7	21.5	10.1	6.4
GnPf1-Burundi-Mukumura-11	32.4	26.4	6.7	5.7		36	5.3	38.2	9.2	17	12.2	12.4		15.8		20.9			66	66.7	8.2	27.5	21.2	10.2	5.4	7.2
GnPf1-Burundi-Mukumura-12	30.6	25.7	8.1	4.7	8.7	38.4	5.1	42.5	7.7	15.5	12.7	12.8		20.1	22.1	21.9		16.1	68.7	60.7	8.9	30.1	22.8	11.1	5.2	5.7
GnPf1-Burundi-Mukumura-13	30.6	27.4	5.6	5.7	9.2	37	6.2	48.6	7.3	15.3	19.9	13	10.9	18.4	19.8	22.4	17.5	19.2	72.4	71.8	8.6	31.9	22.3	12	6.3	6
GnPf1-Burundi-Mukumura-14	33.7	26.9	8.8	5.4	8.8	40.8	6.6	44.7	9	16.8	15	12.5	9.4	17.5	20.1	21.3	18.7	21.8	69	68.6	7.2	33.3	23.4	11.3	5	7
GnPf1-Burundi-Mukumura-15	32.6	28.9	7.1	5.1	7		5.5	40.5			16	12.2	10.8	18.7	22	19.4	25.7	27.3	68.3	74.4	11.5	30.1	22.8	10.1	4.1	6.4
GnPf1-Burundi-Mukumura-16	28	25.4	8.4	5.7	7.2	39	5.7		8.1	18.1	13.1	11.5	10.4	17.2	22.1	22.6	20.2		67.1	56.4	11.9
GnPf1-Burundi-Mukumura-17	28.1	25	9.2		9.6	33.3	3.6	35	7.6	14.3	13	12.5	10.7	16.3	18.4	20			65.4	64.2	9.3
GnPf1-Burundi-Mukumura-18	29	22.5	10.1		10.3	33.6	5.2		6.2	14.6	15.6	12.5		17	22.2	22.9	25.6		66	71	10.2	27
GnPf3-Burundi-Mukumura-1	28.6				6.9		6		6.2	13.8		11.5		14.6	18.9		20.4		60	54	14.1	27.4
GnPf3-Burundi-Mukumura-2	26.9	23.7							5.7	13.4		11.2		16.7	21	19.9			65.3	76.8	13.4
GnPf3-Burundi-Mukumura-3	30.1	27.3	9.5		10.1		5.3	40.2	6.8	14.8		11.7			20.9		22.6		76.9	62.9	12.6	32
GnPf3-Burundi-Mukumura-4	28.6	23.1	8.9	5.4	10.4	40	6		7.2	14.5	17.6	12.2		17	20.1	21.8			73.3	75.3	10.4	28.2	20.1	10.2	4.8
GnPf3-Burundi-Mukumura-5	32.2				7	32	6.1		7.1	15.1	17.6	11.4	9.5	17.2	20.6	20.7			71.5	71.1	8.2
GnPf3-Burundi-Mukumura-6	28.1	25.1	7		8.2		5.7		6.4	16	15	11.9		16.3		20.7	22.2	18.6	71.1	69.7	9.7	30.3				8.6
GnPf3-Burundi-Mukumura-7	29						5.2		5.9	11.1				17.9	19.9	20			70.1	77.3	12.5
GnPf3-Burundi-Mukumura-8	28.5	22.6	8	6	9.8	39.2	5.6		7.7	16.1	17.6	13.8	11.1	17.1	19.3	21.4	21.2	22.8	73.6	68.7	16.2	32.8
GnPf3-Burundi-Mukumura-9	31.2	27.1	5.8	3.5	7.8	38.9	5.2	42.9	6.6	17.1	17.3		12.2	13.3	18.9	20.1	19.5	18	59.9	58.9	13.4	27.3	22	7.9	3.6	7.2
GnPf4-Burundi-Mukumura-1	34.6	26.8	13	6.4	7.9	49.5	7.2		10.3	17.2	18.8	12.9	11.8	21.6		21.6			76.4	80.1	17.5
GnPf4-Burundi-Mukumura-2	28.3	24.4	9.8	5.4	8.9	45.7	6.4	44.9	7.1	18.4	17.2	12.3	12.2	20.9	21.8	21.4	18.5	22.2	72.8	64	10.8	35.4	23.9	12	4.8	6
GnPf4-Burundi-Mukumura-3							5.6		7.5	12.1				18.5	20.5				73.6	72.5	17.9	30	21.9	9.8	4.1
GnPf4-Burundi-Mukumura-4	31	28.2	8.1	5.7	7.3	35	5.8		9.4	12.3	18.4	12.2	10.7	18.3	20	21.9			76.8	85.1	13.4
GnPf4-Burundi-Mukumura-5	36.4	29.8	10.8	6.8	8.3	35.3	8.1		7.1	14.8		12.3	12	22.8			25		81.4	91	22.6	37.5				8.1
SMODCH	2.3	0.9	1.7	0.7	1.1	4.4	0.9	4.1	1.2	1.9	2.3	0.6	0.9	2.1	1.2	1.5	2.4	3.3	5.3	8.2	3.9	2.6	1.1	1.3	0.9	1
RANGE	36,4-26,9	29,8-22,6	10,8-5,6	6,8-4,9	10,4-6,9	49,5-32	8,1-3,6	48,6-35	10,3-5,7	18,4-12,1	19,9-12,2	13,2-11,5	12,2-9,4	22,8-14,8	22,2-18,4	25-19,4	25,7-17,5	22,8-16,1	81,4-59,3	91-54	22,6-6	37,5-27	23,9-19,8	13,4-7,9	7,2-4,1	8,7-5,7
AVERAGE	30,3±2,3	25,7±0,9	8,7±1,7	5,5±0,7	8,5±1,1	38,4±4,4	6±0,9	40,1±4,1	7,5±1,2	15,2±1,9	15,3±2,3	12,3±0,6	10,1±0,9	18,5±2,1	20,6±1,2	21,1±1,5	21,4±2,4	20,6±3,3	69,9±5,3	68,8±8,2	11,1±3,9	30,5±2,6	21,8±1,1	10,6±1,3	5,3±0,9	7,1±1
Number of specimens	28	25	24	18	25	22	28	14	28	28	15.3	26	10.1	28	25	25	18	10	30	30	30	22	16	16	16	12
